# Supplementary material for: Experimental and Computational Studies on Bio-Inspired Flavylium Salts as Sensitizers for Dye-Sensitized Solar Cells
Source: Materials (Basel). 2022 Oct 8;15(19):6985. doi: 10.3390/ma15196985 (PMC9572272; doi:10.3390/ma15196985)
Supplement: Supplementary file 1 [file materials-15-06985-s001.zip]

Archive with 1 entries (1 files):
- materials-1919704-supplementary.pdf
